# Supplementary material for: G-CSF + plerixafor versus G-CSF alone mobilized hematopoietic stem cells in patients with multiple myeloma and lymphoma: a systematic review and meta-analysis
Source: Ann Med. 2024 Mar 12;56(1):2329140. doi: 10.1080/07853890.2024.2329140 (PMC10939106; doi:10.1080/07853890.2024.2329140)
Supplement: Supplemental Material [file IANN_A_2329140_SM1114.zip]

Archive with 2 entries (2 files):
- Supplementary Figures.doc
- Supplementary Table 1.doc
